# Supplementary material for: Chemical Fingerprinting, Aorta Endothelium Relaxation Effect, and Enzymatic Inhibition of Canelo (Drimys winteri J. R. Forst. & G. Forst, (D.C) A. Gray, Family Winteraceae) Fruits
Source: Foods. 2023 Jul 1;12(13):2580. doi: 10.3390/foods12132580 (PMC10340587; doi:10.3390/foods12132580)
Supplement: Supplementary file 1 [file foods-12-02580-s001.zip]

Archive with 1 entries (1 files):
- foods-2448311-supplementary.pdf
